# Supplementary material for: RT-LAMP-Based Molecular Diagnostic Set-Up for Rapid Hepatitis C Virus Testing
Source: Biosensors (Basel). 2022 May 5;12(5):298. doi: 10.3390/bios12050298 (PMC9138684; doi:10.3390/bios12050298)
Supplement: Supplementary file 1 [file biosensors-12-00298-s001.zip]

Archive with 1 entries (1 files):
- biosensors-1685714-supplementary.pdf
